# Supplementary material for: scFseCluster: a feature selection-enhanced clustering for single-cell RNA-seq data
Source: Life Sci Alliance. 2023 Oct 3;6(12):e202302103. doi: 10.26508/lsa.202302103 (PMC10547911; doi:10.26508/lsa.202302103)
Supplement: Supplementary file 1 [file LSA-2023-02103_Supplemental_Data_1.xlsx]

## Sheet: Sheet1
	Metric	FSQSSA	Squirrel	Salp	GA	ABC
Xin	Fitness	0.587±0.003	0.574±0.002	0.577±0.005	0.570±0.005	0.574±0.006
Goolam	Fitness	0.579±0.002	0.569±0.002	0.564±0.003	0.567±0.003	0.561±0.004
PBMC	Fitness	0.573±0.004	0.561±0.003	0.551±0.004	0.554±0.004	0.558±0.005
Romanov	Fitness	0.570±0.004	0.559±0.002	0.557±0.004	0.553±0.003	0.561±0.004
Darmanis	Fitness	0.557±0.004	0.553±0.003	0.547±0.005	0.542±0.004	0.547±0.006
Usoskin	Fitness	0.525±0.005	0.514±0.003	0.516±0.006	0.505±0.005	0.504±0.008
Montoro	Fitness	0.553±0.003	0.548±0.002	0.548±0.004	0.543±0.002	0.547±0.004
Hrvatin	Fitness	0.600±0.004	0.548±0.002	0.554±0.002	0.554±0.003	0.550±0.003
