# Supplementary material for: scFseCluster: a feature selection-enhanced clustering for single-cell RNA-seq data
Source: Life Sci Alliance. 2023 Oct 3;6(12):e202302103. doi: 10.26508/lsa.202302103 (PMC10547911; doi:10.26508/lsa.202302103)
Supplement: Supplementary file 2 [file LSA-2023-02103_Supplemental_Data_2.xlsx]

## Sheet: Sheet 1
	Metric	FSQSSA	Squirrel	Salp	GA	ABC
Xin	Fitness	0.595	0.58	0.583	0.575	0.576
	SC	0.596	0.586	0.582	0.583	0.579
	ARI	0.845	0.78	0.765	0.779	0.803
	ACC	0.917	0.901	0.893	0.899	0.902
Goolam	Fitness	0.585	0.573	0.573	0.568	0.564
	SC	0.585	0.58	0.575	0.575	0.57
	ARI	0.99	0.933	0.89	0.91	0.914
	ACC	0.96	0.887	0.815	0.831	0.823
PBMC	Fitness	0.584	0.562	0.554	0.557	0.56
	SC	0.577	0.566	0.554	0.562	0.554
	ARI	0.771	0.674	0.667	0.674	0.673
	ACC	0.815	0.761	0.757	0.763	0.763
Romanov	Fitness	0.584	0.562	0.561	0.555	0.572
	SC	0.579	0.565	0.552	0.558	0.567
	ARI	0.777	0.665	0.653	0.659	0.656
	ACC	0.892	0.784	0.78	0.771	0.775
Darmanis	Fitness	0.566	0.554	0.553	0.543	0.548
	SC	0.567	0.554	0.548	0.546	0.547
	ARI	0.724	0.523	0.619	0.639	0.535
	ACC	0.793	0.681	0.762	0.756	0.698
Usoskin	Fitness	0.529	0.519	0.517	0.508	0.508
	SC	0.524	0.52	0.518	0.509	0.507
	ARI	0.936	0.886	0.907	0.841	0.856
	ACC	0.963	0.937	0.949	0.863	0.867
Montoro	Fitness	0.56	0.551	0.552	0.542	0.547
	SC	0.558	0.553	0.553	0.544	0.551
	ARI	0.397	0.372	0.377	0.304	0.328
	ACC	0.551	0.493	0.511	0.449	0.479
Hrvatin	Fitness	0.612	0.551	0.555	0.552	0.547
	SC	0.613	0.553	0.553	0.548	0.551
	ARI	0.852	0.714	0.715	0.698	0.685
	ACC	0.879	0.76	0.761	0.732	0.727
