# Supplementary material for: scFseCluster: a feature selection-enhanced clustering for single-cell RNA-seq data
Source: Life Sci Alliance. 2023 Oct 3;6(12):e202302103. doi: 10.26508/lsa.202302103 (PMC10547911; doi:10.26508/lsa.202302103)
Supplement: Supplementary file 3 [file LSA-2023-02103_Supplemental_Data_4.xlsx]

## Sheet: Sheet 1
	Metric	Xin	Goolam	PBMC	Romanov	Darmanis	Usoskin	Montoro	Hrvatin
Seurat	ARI	0.267	0.594	0.241	0.342	0.398	0.457	0.213	0.57
	ACC	0.404	0.726	0.411	0.442	0.601	0.513	0.344	0.62
	FS_ARI	0.391	0.687	0.754	0.42	0.427	0.729	0.22	0.55
	FS_ACC	0.558	0.758	0.813	0.582	0.619	0.83	0.35	0.59
scDeepCluster	ARI	0.281	0.524	0.769	0.477	0.361	0.719	0.39	0.64
	ACC	0.544	0.621	0.812	0.64	0.567	0.862	0.56	0.71
	FS_ARI	0.779	0.863	0.701	0.464	0.569	0.163	0.49	0.9
	FS_ACC	0.87	0.823	0.785	0.629	0.747	0.476	0.62	0.89
CIDR	ARI	0.246	0.578	0.509	0.396	0.396	0.566	0.38	0.76
	ACC	0.399	0.669	0.652	0.543	0.543	0.772	0.44	0.8
	FS_ARI	0.461	0.945	0.581	0.59	0.59	0.609	0.37	0.74
	FS_ACC	0.669	0.944	0.681	0.759	0.759	0.695	0.5	0.77
DESC	ARI	0.422	0.39	0.524	0.509	0.45	0.057	0.18	0.38
	ACC	0.673	0.565	0.637	0.636	0.631	0.304	0.38	0.44
	FS_ARI	0.522	0.473	0.735	0.527	0.527	0.059	0.19	0.43
	FS_ACC	0.639	0.598	0.799	0.668	0.716	0.326	0.31	0.47
SINCERA	ARI	0.321	0.533	0.259	0.262	0.479	0.491	0.3	0.51
	ACC	0.7	0.71	0.513	0.612	0.619	0.733	0.49	0.41
	FS_ARI	0.415	0.352	0.279	0.562	0.579	0.773	0.37	0.56
	FS_ACC	0.669	0.581	0.525	0.785	0.741	0.895	0.53	0.53
SC3	ARI	0.152	0.63	0.386	0.189	0.411	0.799	0.28	0.66
	ACC	0.338	0.774	0.423	0.311	0.595	0.797	0.31	0.59
	FS_ARI	0.191	0.544	0.615	0.645	0.485	0.93	0.35	0.71
	FS_ACC	0.314	0.629	0.698	0.786	0.643	0.96	0.41	0.74
SIMLR	ARI	0.597	0.409	0.493	0.285	0.231	0.147	0.33	NA
	ACC	0.741	0.516	0.613	0.444	0.454	0.511	0.46	NA
	FS_ARI	0.634	0.562	0.568	0.578	0.249	0.307	0.41	NA
	FS_ACC	0.831	0.661	0.665	0.738	0.448	0.588	0.59	NA
