# Supplementary material for: scFseCluster: a feature selection-enhanced clustering for single-cell RNA-seq data
Source: Life Sci Alliance. 2023 Oct 3;6(12):e202302103. doi: 10.26508/lsa.202302103 (PMC10547911; doi:10.26508/lsa.202302103)
Supplement: Supplemental Data 3. — Comparative analysis of clustering performance between scFseCluster and seven SOTA algorithms on eight scRNA-seq datasets. [file LSA-2023-02103_Supplemental_Data_3.xlsx]

## Sheet: Sheet 1
Xin Dataset										Goolam Dataset
Metric	scFseCluster	Seurat	scDeepCluster	CIDR	DESC	SINCERA	SC3	SIMLR		Metric	scFseCluster	Seurat	scDeepCluster	CIDR	DESC	SINCERA	SC3	SIMLR
RI	0.924	0.66	0.657	0.649	0.724	0.664	0.574	0.806		RI	0.995	0.824	0.802	0.829	0.724	0.8	0.811	0.754
ARI	0.845	0.267	0.281	0.246	0.422	0.321	0.152	0.597		ARI	0.99	0.594	0.524	0.578	0.39	0.533	0.63	0.409
AMI	0.785	0.512	0.381	0.46	0.418	0.204	0.253	0.718		AMI	0.964	0.752	0.678	0.736	0.573	0.706	0.679	0.536
NMI	0.785	0.515	0.383	0.462	0.423	0.207	0.258	0.719		NMI	0.966	0.762	0.695	0.759	0.592	0.722	0.685	0.56
fowlkes_mallows	0.913	0.499	0.538	0.48	0.639	0.625	0.297	0.759		fowlkes_mallows	0.993	0.725	0.67	0.715	0.601	0.679	0.805	0.584
v_measure	0.785	0.515	0.383	0.462	0.423	0.207	0.258	0.719		v_measure	0.966	0.762	0.695	0.759	0.592	0.722	0.685	0.56
completeness	0.761	0.366	0.326	0.341	0.337	0.204	0.18	0.641		completeness	0.982	0.746	0.628	0.632	0.618	0.672	1	0.508
homogeneity	0.812	0.868	0.464	0.718	0.567	0.209	0.454	0.818		homogeneity	0.951	0.78	0.778	0.951	0.568	0.78	0.521	0.625
ACC	0.929	0.404	0.544	0.399	0.673	0.7	0.338	0.741		ACC	0.96	0.726	0.621	0.669	0.565	0.71	0.774	0.516
Precision	0.897	0.212	0.582	0.199	0.203	0.486	0.155	0.643		Precision	0.833	0.531	0.649	0.373	0.469	0.525	0.4	0.495
Recall	0.852	0.358	0.54	0.284	0.237	0.568	0.204	0.722		Recall	0.909	0.545	0.652	0.505	0.405	0.545	0.305	0.583
FScore	0.874	0.266	0.56	0.234	0.219	0.524	0.176	0.68		FScore	0.87	0.538	0.65	0.429	0.434	0.535	0.346	0.535
		0.476167									0.978	0.7305	0.665	0.714333	0.574167	0.691667	0.730667	0.559833
PBMC Dataset										Romanov Dataset
Metric	scFseCluster	Seurat	scDeepCluster	CIDR	DESC	SINCERA	SC3	SIMLR		Metric	scFseCluster	Seurat	scDeepCluster	CIDR	DESC	SINCERA	SC3	SIMLR
RI	0.932	0.82	0.934	0.825	0.863	0.675	0.868	0.84		RI	0.914	0.811	0.821	0.776	0.833	0.633	0.778	0.746
ARI	0.763	0.241	0.769	0.509	0.524	0.259	0.386	0.493		ARI	0.777	0.342	0.477	0.396	0.509	0.262	0.189	0.285
AMI	0.761	0.379	0.781	0.577	0.646	0.315	0.581	0.535		AMI	0.714	0.578	0.534	0.44	0.592	0.302	0.419	0.318
NMI	0.762	0.382	0.781	0.578	0.647	0.318	0.586	0.536		NMI	0.715	0.583	0.536	0.442	0.594	0.305	0.428	0.32
fowlkes_mallows	0.804	0.35	0.809	0.632	0.607	0.48	0.499	0.594		fowlkes_mallows	0.836	0.495	0.594	0.53	0.62	0.536	0.346	0.45
v_measure	0.762	0.382	0.781	0.578	0.647	0.318	0.586	0.536		v_measure	0.715	0.583	0.536	0.442	0.594	0.305	0.428	0.32
completeness	0.765	0.342	0.788	0.705	0.663	0.441	0.471	0.564		completeness	0.727	0.457	0.501	0.448	0.554	0.439	0.319	0.313
homogeneity	0.759	0.434	0.774	0.49	0.631	0.248	0.777	0.511		homogeneity	0.703	0.803	0.577	0.436	0.64	0.234	0.646	0.328
ACC	0.827	0.411	0.812	0.652	0.637	0.513	0.423	0.613		ACC	0.89	0.442	0.64	0.543	0.636	0.612	0.311	0.444
Precision	0.792	0.275	0.739	0.462	0.586	0.314	0.078	0.537		Precision	0.822	0.175	0.511	0.308	0.596	0.293	0.086	0.286
Recall	0.818	0.339	0.706	0.336	0.527	0.349	0.176	0.489		Recall	0.856	0.286	0.614	0.322	0.594	0.349	0.16	0.285
FScore	0.805	0.304	0.722	0.389	0.555	0.33	0.108	0.512		FScore	0.839	0.217	0.558	0.315	0.595	0.318	0.112	0.286
Darmanis Dataset										Usoskin Dataset
	scFseCluster	Seurat	scDeepCluster	CIDR	DESC	SINCERA	SC3	SIMLR			scFseCluster	Seurat	scDeepCluster	CIDR	DESC	SINCERA	SC3	SIMLR
RI	0.906	0.837	0.825	0.8	0.841	0.84	0.836	0.786		RI	0.974	0.819	0.887	0.814	0.675	0.799	0.923	0.658
ARI	0.724	0.398	0.361	0.396	0.45	0.479	0.411	0.231		ARI	0.936	0.457	0.719	0.566	0.057	0.491	0.799	0.147
AMI	0.701	0.603	0.534	0.514	0.543	0.632	0.607	0.362		AMI	0.908	0.658	0.626	0.625	0.081	0.575	0.78	0.155
NMI	0.718	0.626	0.558	0.529	0.565	0.65	0.63	0.396		NMI	0.908	0.662	0.628	0.626	0.091	0.578	0.783	0.16
fowlkes_mallows	0.785	0.507	0.474	0.522	0.551	0.579	0.518	0.361		fowlkes_mallows	0.954	0.598	0.796	0.702	0.251	0.629	0.854	0.383
v_measure	0.718	0.626	0.558	0.529	0.565	0.65	0.63	0.396		v_measure	0.908	0.662	0.628	0.626	0.091	0.578	0.783	0.16
completeness	0.727	0.569	0.516	0.572	0.541	0.647	0.581	0.368		completeness	0.917	0.535	0.624	0.693	0.075	0.57	0.702	0.16
homogeneity	0.71	0.695	0.608	0.492	0.592	0.654	0.69	0.429		homogeneity	0.9	0.868	0.632	0.571	0.114	0.586	0.886	0.16
ACC	0.805	0.601	0.567	0.543	0.631	0.619	0.595	0.454		ACC	0.963	0.513	0.862	0.772	0.304	0.733	0.797	0.511
Precision	0.657	0.598	0.597	0.372	0.582	0.515	0.474	0.413		Precision	0.934	0.276	0.84	0.682	0.197	0.773	0.334	0.52
Recall	0.712	0.609	0.559	0.315	0.519	0.46	0.448	0.431		Recall	0.962	0.478	0.829	0.598	0.257	0.796	0.414	0.506
FScore	0.684	0.603	0.577	0.341	0.549	0.486	0.461	0.421		FScore	0.948	0.35	0.835	0.637	0.223	0.784	0.37	0.513
Montoro Dataset										Hrvatin Dataset
Metric	scFseCluster	Seurat	scDeepCluster	CIDR	DESC	SINCERA	SC3	SIMLR		Metric	scFseCluster	Seurat	scDeepCluster	CIDR	DESC	SINCERA	SC3	SIMLR
RI	0.727727	0.658199	0.727675	0.714585	0.64623	0.637459	0.595733	0.682494		RI	0.951658	0.887246	0.893783	0.855764	0.85064	0.667693	0.767693	NA
ARI	0.396834	0.213451	0.393272	0.385882	0.181227	0.299659	0.280245	0.331894		ARI	0.851988	0.572252	0.642614	0.76356	0.38342	0.51356	0.66356	NA
AMI	0.539354	0.472196	0.536342	0.449787	0.394686	0.492334	0.294704	0.475975		AMI	0.886585	0.780462	0.719928	0.760364	0.729395	0.560364	0.640364	NA
NMI	0.540208	0.474235	0.537179	0.450654	0.397607	0.5134	0.300742	0.516876		NMI	0.886618	0.780609	0.720006	0.760399	0.729582	0.490399	0.650399	NA
fowlkes_mallows	0.59879	0.431377	0.595277	0.516779	0.396315	0.438665	0.30865	0.426358		fowlkes_mallows	0.882468	0.676637	0.713973	0.791527	0.530868	0.471527	0.611527	NA
v_measure	0.540208	0.474235	0.537179	0.550654	0.397607	0.5134	0.300742	0.516876		v_measure	0.886618	0.780609	0.720006	0.760399	0.729582	0.760399	0.760399	NA
completeness	0.438535	0.341175	0.429915	0.457038	0.275843	0.503276	0.208604	0.42062		completeness	0.868854	0.640339	0.66959	0.749049	0.574688	0.749049	0.749049	NA
homogeneity	0.703257	0.777442	0.715761	0.692501	0.711828	0.523939	0.538662	0.670259		homogeneity	0.905124	0.999571	0.778631	0.772056	0.99878	0.772056	0.772056	NA
ACC	0.550813	0.343946	0.56416	0.440484	0.381482	0.492744	0.305992	0.461677		ACC	0.878631	0.617598	0.716156	0.795247	0.442796	0.415247	0.595247	NA
Precision	0.424158	0.250378	0.435334	0.494682	0.144413	0.483465	0.0648158	0.51798		Precision	0.687879	0.318547	0.569637	0.597803	0.244295	0.597803	0.597803	NA
Recall	0.511217	0.424547	0.472352	0.514225	0.178952	0.456926	0.12784	0.521217		Recall	0.731844	0.399995	0.618213	0.548926	0.363392	0.548926	0.548926	NA
FScore	0.463636	0.31499	0.453088	0.504264	0.159838	0.469821	0.0860191	0.519594		FScore	0.70918	0.354655	0.592932	0.572478	0.292173	0.572478	0.572478	NA
